# Supplementary material for: Intramolecular and Intermolecular Interaction Switching in the Aggregates of Perylene Diimide Trimer: Effect of Hydrophobicity
Source: Molecules. 2023 Mar 28;28(7):3003. doi: 10.3390/molecules28073003 (PMC10095916; doi:10.3390/molecules28073003)
Supplement: Supplementary file 1 [file molecules-28-03003-s001.zip]

Archive with 1 entries (1 files):
- molecules-2260872-SI.pdf
